# Supplementary material for: Persistent reduced ecosystem respiration after insect disturbance in high elevation forests
Source: Ecol Lett. 2013 Mar 17;16(6):731–7. doi: 10.1111/ele.12097 (PMC3674530; doi:10.1111/ele.12097)
Supplement: Supplementary file 9 [file ele0016-0731-SD9.txt]

Appendix S1: Supplemental analysis to illustrate the method to estimate relative changes in 
valley respiration from nighttime accumulation of CO2 at FEF 
 
Title: Persistent reduced ecosystem respiration after insect disturbance in high elevation 
forests
Contrary to expectations we find systematic decreases in ecosystemrespiration after mountain 
pine beetle outbreaks in western U.S. forests using valley CO2 monitoring and chronosequences 
ofnatural and induced tree mortality spanning a nine-year period following disturbance.   
Short title:  Reduced Respiration after Insect Outbreaks 
Classification: BIOLOGICAL SCIENCES: Ecology; Environmental Sciences 
Authors: David J.P. Moorea*, Nicole A. Trahanb*, Phil Wilkesc, Tristan Quaifed, Britton B. 
Stephense, Kelly Elderf, Ankur R. Desaig, Jose Negronf, Russell K. Monson,a,h 
 
aSchool of Natural Resources and the Environment, University of Arizona, Tucson, AZ  
bDepartment of Ecology and Evolutionary Biology, University of Colorado at Boulder, Boulder, 
CO USA 
cSchool of Mathematical and Geospatial Sciences, RMIT, GPO Box 2476, Melbourne, Victoria, 
3001, Australia 
dDepartment of Meteorology, University of Reading, Reading, RG6 6BB, United Kingdom. 
eNational Center for Atmospheric Research, Boulder, CO, USA  
fUS Forest Service, Rocky Mountain Research Station, 240 WProspect Road 
Fort Collins,CO USA 
gDept of Atmospheric & Oceanic Sciences, University of Wisconsin, Madison, WI USA 
h Laboratory for Tree Ring Research, University of Arizona, Tucson, AZ USA 
 
* These authors contributed equally to this work 
Correspondence to:  David JP Moore, (currentaddress) School of Natural Resources and 
Environment. 1955 E. 6th Street, University of Arizona, Tucson, AZ 85721 
E-mail:davidjpmoore@email.arizona.edu 
Keywords: Gross primary productivity, ecosystem respiration, Mountain pine beetle, subalpine 
forest, carbon balance, insect outbreak, Mountain West, lodgepole pine, disturbance 
 
 
  Supplemental analysis to illustrate the method to estimate relative changes in valley respiration 
from night time accumulation of CO2at FEF 
 
Night-to-night variations depend primarily on wind-speed and direction(Fig. S5), but seasonal 
variationsinthe extent ofCO2 build-up (Fig S6)are drivenprimarily by soil-temperature effects 
on respiration. However, once corrected for the timedependent increase inglobal and regional 
CO2 concentration (Fig S7), we find the seasonal peak in soil temperature has remained constant 
while the seasonal peakin CO2 build-up has decreased, suggesting that soil temperature is not 
driving the observed changes in peak build-up fromyear to year (Fig S8). This interpretation 
assumes that inter-annual variationsin night-time wind speed andmixing within the valleyare 
not significant. This assumption is justified through an analysis of proximate measures of the 
boundary layer conditions within the valley (Fig S9, S10). If there were a systematic change in 
the nocturnal drainage flow, we would expect to see trends in the vertical stability gradient
within the valley, as the strength and depth of a stable layer is related to this quantity (Stull 1988) 
or in the wind speeds themselves. However, wefind no significant difference of variation in 
stability with time over Jun-Aug 2007-2010 (when temperature gradient observations were 
available) (Figure S9).Also there is no change in median wind speed at the Fool Creek station
and only a very small (0.06 m/s) change in median wind speed at the Headquarters station (Fig 
S10), furthermore the year-to-yearvariations in wind speed do not correlate with variations in
CO2 build-up which supports a biological driver for the changes in CO2 build-up (compare Fig 
S10 and S9b). The annual sums of night time CO2 accumulation are shown in Table S2.  
  
 
 
 
   
 
 Figure S5. Hourly-average (a) CO2 concentrations fromthe FEF Headquarters tower for one 
week in July, 2009 along with (b) wind-speed and (c) wind direction for Headquarters and for a 
tower at 3100 mon the Fool Creek tributary to St. Louis Creek.  Dates are shown at midnight 
local time. 
  Figure S6. Average diurnal CO2 concentrations measured at FEF during June, July, and August 
or December, January, and February. A common deseasonalized, smoothed, reference time 
series fromMauna Loa Observatory, Hawaii (NOAA ESRL) has been subtracted fromthe data 
to allow the combination ofdata from multiple years.
 
 
  Figure S7. Nightly (0000-0400 LST) average CO2 concentrations at FEF and in stable-CO2 
conditions at NWT, and a third mountain-top siteat StormPeak Laboratories Laboratory (SPL) 
in Steamboat Springs, CO.  Monthly mean data fromMauna Loa Observatory (MLO, NOAA 
ESRL) in Hawaii are also shown for reference. 
   
 
 Figure S8.  8-day average nightly CO2 buildup as shown in Figure 1b along with corresponding 
average soil temperature from5 cmat the Headquarters site over the period of soil temperature 
data availability.  CO2 build-up symbols in cyan and soil temperature symbols in yellow have 
been interpolated.
   
  
Figure S9. a) Seasonal histograms of night average virtual potential temperature gradient 
between a tower near valley base (Headquarters, 2760 m) and along the valley wall (Fool Creek, 
3100 m) for years when data at both towers were available reveals a stationary frequency 
distribution of this gradient indicating no significant change in nocturnal boundary layer 
strength, which is in contrast to b) showing significant changes in the histogramof nocturnal 
background-corrected CO2 build-up observed by the AIRCOA sensor. 
   
Figure S10.Frequency histograms of night-time windspeed during periods of down valley flow 
for the Headquarters (a) and Fool Creek meteorological stations from2006 through 2010.  
  References (not in main text): 
Stull, R.B. An Introduction to Boundary-Layer Meteorology. Dordrecht, Netherlands: 
(Kluwer Academic Publishers, 1988), pp 670. 
 
 
 
 
 
